# Supplementary material for: LiKidMiRs: A ddPCR-Based Panel of 4 Circulating miRNAs for Detection of Renal Cell Carcinoma
Source: Cancers (Basel). 2022 Feb 9;14(4):858. doi: 10.3390/cancers14040858 (PMC8869982; doi:10.3390/cancers14040858)
Supplement: Supplementary file 1 [file cancers-14-00858-s001.zip]

Archive with 1 entries (1 files):
- cancers-1589496-supplementary.pdf
